# Supplementary material for: Another Look at Obesity Paradox in Acute Ischemic Stroke: Association Rule Mining
Source: J Pers Med. 2021 Dec 29;12(1):16. doi: 10.3390/jpm12010016 (PMC8781183; doi:10.3390/jpm12010016)
Supplement: Supplementary file 1 [file jpm-12-00016-s001.zip]

Archive with 1 entries (1 files):
- jpm-1448712-supplementary-FC.pdf
